# Supplementary material for: Conservation of Pollinators in Traditional Agricultural Landscapes – New Challenges in Transylvania (Romania) Posed by EU Accession and Recommendations for Future Research
Source: PLoS One. 2016 Jun 10;11(6):e0151650. doi: 10.1371/journal.pone.0151650 (PMC4902286; doi:10.1371/journal.pone.0151650)
Supplement: S1 Fig — Sites were assigned in the vicinity of 19 villages in the Transylvanian Basin, Romania. Sites are named by the first three letters of the closest village, A (arable) or P (grassland) indicates the land use type, plus H (heterogeneity) and W (woody vegetation cover) values in a 3 value range. Heterogeneity was defined as the standard deviation of the 2.5m panchromatic Spot picture, stratified in quantiles: H1 –belonging to lower third (low heterogeneity), H2 –middle third, H3 –upper third. Woody vegetation cover represented the proportion of woody vegetation (shrubs and trees) in a 1 ha circle based on classified 10m SPOT 5 data: W1: 0 to 5% woody vegetation cover; W2: 5 to 15% of woody vegetation; W3: 15 to 50% of woody vegetation (1 –low, 2 –middle, 3 –high). (KML) [file pone.0151650.s005.kml]

<?xml version="1.0" encoding="UTF-8"?>
<kml xmlns="http://www.opengis.net/kml/2.2" xmlns:gx="http://www.google.com/kml/ext/2.2" xmlns:kml="http://www.opengis.net/kml/2.2" xmlns:atom="http://www.w3.org/2005/Atom">
<Document>
	<name>Erdely2012_sites.kml</name>
	<open>1</open>
	<Style id="hl">
		<IconStyle>
			<scale>1.2</scale>
		</IconStyle>
	</Style>
	<Style id="failed">
	</Style>
	<StyleMap id="failed0">
		<Pair>
			<key>normal</key>
			<styleUrl>#failed3</styleUrl>
		</Pair>
		<Pair>
			<key>highlight</key>
			<styleUrl>#failed10</styleUrl>
		</Pair>
	</StyleMap>
	<StyleMap id="mfailed">
		<Pair>
			<key>normal</key>
			<styleUrl>#failed</styleUrl>
		</Pair>
		<Pair>
			<key>highlight</key>
			<styleUrl>#sh_ylw-pushpin</styleUrl>
		</Pair>
	</StyleMap>
	<Style id="sh_ylw-pushpin">
		<IconStyle>
			<scale>1.2</scale>
		</IconStyle>
	</Style>
	<Style id="default">
	</Style>
	<Style id="failed1">
	</Style>
	<Style id="failed10">
	</Style>
	<StyleMap id="default0">
		<Pair>
			<key>normal</key>
			<styleUrl>#default</styleUrl>
		</Pair>
		<Pair>
			<key>highlight</key>
			<styleUrl>#hl</styleUrl>
		</Pair>
	</StyleMap>
	<StyleMap id="mfailed0">
		<Pair>
			<key>normal</key>
			<styleUrl>#failed3</styleUrl>
		</Pair>
		<Pair>
			<key>highlight</key>
			<styleUrl>#sh_ylw-pushpin0</styleUrl>
		</Pair>
	</StyleMap>
	<StyleMap id="failed2">
		<Pair>
			<key>normal</key>
			<styleUrl>#failed</styleUrl>
		</Pair>
		<Pair>
			<key>highlight</key>
			<styleUrl>#failed1</styleUrl>
		</Pair>
	</StyleMap>
	<Style id="failed3">
	</Style>
	<Style id="sh_ylw-pushpin0">
		<IconStyle>
			<scale>1.2</scale>
		</IconStyle>
	</Style>
	<Folder>
		<name>Joern_finalsites</name>
		<open>1</open>
		<Placemark>
			<name>SAC.P.H1W1IJ</name>
			<ExtendedData>
				<SchemaData schemaUrl="#Joern_finalsites">
					<SimpleData name="LATITUDE">46.59444</SimpleData>
					<SimpleData name="LONGITUDE">24.67603</SimpleData>
					<SimpleData name="X">321988.73128546914</SimpleData>
					<SimpleData name="Y">5162720.70236650200</SimpleData>
					<SimpleData name="SITE">SAC.P.H1W1IJ</SimpleData>
					<SimpleData name="LC_TYPE">P</SimpleData>
					<SimpleData name="VIL">SAC</SimpleData>
					<SimpleData name="SITE_1">SACPH1W1IJ</SimpleData>
				</SchemaData>
			</ExtendedData>
			<Point>
				<coordinates>24.676026,46.594439,0</coordinates>
			</Point>
		</Placemark>
		<Placemark>
			<name>OCL.A.H3W1</name>
			<styleUrl>#mfailed</styleUrl>
			<ExtendedData>
				<SchemaData schemaUrl="#Joern_finalsites">
					<SimpleData name="LATITUDE">46.16133</SimpleData>
					<SimpleData name="LONGITUDE">25.42079</SimpleData>
					<SimpleData name="X">378074.66935207817</SimpleData>
					<SimpleData name="Y">5113184.40543027590</SimpleData>
					<SimpleData name="SITE">OCL.A.H3W1IJ</SimpleData>
					<SimpleData name="LC_TYPE">A</SimpleData>
					<SimpleData name="VIL">OCL</SimpleData>
					<SimpleData name="SITE_1">OCLAH3W1IJ</SimpleData>
				</SchemaData>
			</ExtendedData>
			<Point>
				<coordinates>25.420791,46.161327,0</coordinates>
			</Point>
		</Placemark>
		<Placemark>
			<name>PAL.A.H1W2</name>
			<styleUrl>#mfailed</styleUrl>
			<ExtendedData>
				<SchemaData schemaUrl="#Joern_finalsites">
					<SimpleData name="LATITUDE">46.10868</SimpleData>
					<SimpleData name="LONGITUDE">25.23035</SimpleData>
					<SimpleData name="X">363241.00853120483</SimpleData>
					<SimpleData name="Y">5107644.73402947470</SimpleData>
					<SimpleData name="SITE">PAL.A.H1W2IJ</SimpleData>
					<SimpleData name="LC_TYPE">A</SimpleData>
					<SimpleData name="VIL">PAL</SimpleData>
					<SimpleData name="SITE_1">PALAH1W2IJ</SimpleData>
				</SchemaData>
			</ExtendedData>
			<Point>
				<coordinates>25.230347,46.108678,0</coordinates>
			</Point>
		</Placemark>
		<Placemark>
			<name>CIN.P.H2W3</name>
			<styleUrl>#mfailed</styleUrl>
			<ExtendedData>
				<SchemaData schemaUrl="#Joern_finalsites">
					<SimpleData name="LATITUDE">45.88966</SimpleData>
					<SimpleData name="LONGITUDE">24.77929</SimpleData>
					<SimpleData name="X">327705.16880432289</SimpleData>
					<SimpleData name="Y">5084186.27285806560</SimpleData>
					<SimpleData name="SITE">CIN.P.H2W3IJ</SimpleData>
					<SimpleData name="LC_TYPE">P</SimpleData>
					<SimpleData name="VIL">CIN</SimpleData>
					<SimpleData name="SITE_1">CINPH2W3IJ</SimpleData>
				</SchemaData>
			</ExtendedData>
			<Point>
				<coordinates>24.779291,45.88966199999999,0</coordinates>
			</Point>
		</Placemark>
		<Placemark>
			<name>VID.A.H2W1</name>
			<styleUrl>#mfailed</styleUrl>
			<ExtendedData>
				<SchemaData schemaUrl="#Joern_finalsites">
					<SimpleData name="LATITUDE">46.32821</SimpleData>
					<SimpleData name="LONGITUDE">24.90070</SimpleData>
					<SimpleData name="X">338412.16404013953</SimpleData>
					<SimpleData name="Y">5132657.02345783170</SimpleData>
					<SimpleData name="SITE">VID.A.H2W1B1</SimpleData>
					<SimpleData name="LC_TYPE">A</SimpleData>
					<SimpleData name="VIL">VID</SimpleData>
					<SimpleData name="SITE_1">VIDAH2W1B1</SimpleData>
				</SchemaData>
			</ExtendedData>
			<Point>
				<coordinates>24.90070490300008,46.32821406100004,0</coordinates>
			</Point>
		</Placemark>
		<Placemark>
			<name>BEI.A.H3W2</name>
			<styleUrl>#default0</styleUrl>
			<ExtendedData>
				<SchemaData schemaUrl="#Joern_finalsites">
					<SimpleData name="LATITUDE">46.14946</SimpleData>
					<SimpleData name="LONGITUDE">25.19670</SimpleData>
					<SimpleData name="X">360743.82468938909</SimpleData>
					<SimpleData name="Y">5112233.99745897580</SimpleData>
					<SimpleData name="SITE">BEI.A.H3W2B2</SimpleData>
					<SimpleData name="LC_TYPE">A</SimpleData>
					<SimpleData name="VIL">BEI</SimpleData>
					<SimpleData name="SITE_1">BEIAH3W2B2</SimpleData>
				</SchemaData>
			</ExtendedData>
			<Point>
				<coordinates>25.19670249800004,46.14945680400007,0</coordinates>
			</Point>
		</Placemark>
		<Placemark>
			<name>ALM.A.H1W1</name>
			<styleUrl>#mfailed0</styleUrl>
			<ExtendedData>
				<SchemaData schemaUrl="#Joern_finalsites">
					<SimpleData name="LATITUDE">46.04528</SimpleData>
					<SimpleData name="LONGITUDE">24.42647</SimpleData>
					<SimpleData name="X">300890.38133285806</SimpleData>
					<SimpleData name="Y">5102298.94156804870</SimpleData>
					<SimpleData name="SITE">ALM.A.H1W1B1</SimpleData>
					<SimpleData name="LC_TYPE">A</SimpleData>
					<SimpleData name="VIL">ALM</SimpleData>
					<SimpleData name="SITE_1">ALMAH1W1B1</SimpleData>
				</SchemaData>
			</ExtendedData>
			<Point>
				<coordinates>24.42646717200006,46.04528306800006,0</coordinates>
			</Point>
		</Placemark>
		<Placemark>
			<name>BEI.A.H3W1</name>
			<styleUrl>#default0</styleUrl>
			<ExtendedData>
				<SchemaData schemaUrl="#Joern_finalsites">
					<SimpleData name="LATITUDE">46.14527</SimpleData>
					<SimpleData name="LONGITUDE">25.19064</SimpleData>
					<SimpleData name="X">360264.89643811650</SimpleData>
					<SimpleData name="Y">5111779.93716309030</SimpleData>
					<SimpleData name="SITE">BEI.A.H3W1B2</SimpleData>
					<SimpleData name="LC_TYPE">A</SimpleData>
					<SimpleData name="VIL">BEI</SimpleData>
					<SimpleData name="SITE_1">BEIAH3W1B2</SimpleData>
				</SchemaData>
			</ExtendedData>
			<Point>
				<coordinates>25.19063762600007,46.14527426600006,0</coordinates>
			</Point>
		</Placemark>
		<Placemark>
			<name>CIN.A.H3W1</name>
			<styleUrl>#mfailed</styleUrl>
			<ExtendedData>
				<SchemaData schemaUrl="#Joern_finalsites">
					<SimpleData name="LATITUDE">45.90743</SimpleData>
					<SimpleData name="LONGITUDE">24.79138</SimpleData>
					<SimpleData name="X">328697.87422236754</SimpleData>
					<SimpleData name="Y">5086133.74229874280</SimpleData>
					<SimpleData name="SITE">CIN.A.H3W1B2</SimpleData>
					<SimpleData name="LC_TYPE">A</SimpleData>
					<SimpleData name="VIL">CIN</SimpleData>
					<SimpleData name="SITE_1">CINAH3W1B2</SimpleData>
				</SchemaData>
			</ExtendedData>
			<Point>
				<coordinates>24.79138169200007,45.90742504000009,0</coordinates>
			</Point>
		</Placemark>
		<Placemark>
			<name>MIH.A.H2W3</name>
			<styleUrl>#mfailed</styleUrl>
			<ExtendedData>
				<SchemaData schemaUrl="#Joern_finalsites">
					<SimpleData name="LATITUDE">46.14627</SimpleData>
					<SimpleData name="LONGITUDE">25.02452</SimpleData>
					<SimpleData name="X">347438.44791835360</SimpleData>
					<SimpleData name="Y">5112195.82316003550</SimpleData>
					<SimpleData name="SITE">MIH.A.H2W3B1</SimpleData>
					<SimpleData name="LC_TYPE">A</SimpleData>
					<SimpleData name="VIL">MIH</SimpleData>
					<SimpleData name="SITE_1">MIHAH2W3B1</SimpleData>
				</SchemaData>
			</ExtendedData>
			<Point>
				<coordinates>25.02451619700008,46.14626627200006,0</coordinates>
			</Point>
		</Placemark>
		<Placemark>
			<name>OCL.A.H3W3</name>
			<styleUrl>#mfailed</styleUrl>
			<ExtendedData>
				<SchemaData schemaUrl="#Joern_finalsites">
					<SimpleData name="LATITUDE">46.16570</SimpleData>
					<SimpleData name="LONGITUDE">25.41854</SimpleData>
					<SimpleData name="X">377910.52694399125</SimpleData>
					<SimpleData name="Y">5113673.94100183900</SimpleData>
					<SimpleData name="SITE">OCL.A.H3W3B1</SimpleData>
					<SimpleData name="LC_TYPE">A</SimpleData>
					<SimpleData name="VIL">OCL</SimpleData>
					<SimpleData name="SITE_1">OCLAH3W3B1</SimpleData>
				</SchemaData>
			</ExtendedData>
			<Point>
				<coordinates>25.41853958300004,46.16570179600006,0</coordinates>
			</Point>
		</Placemark>
		<Placemark>
			<name>OCL.A.H2W3</name>
			<styleUrl>#mfailed</styleUrl>
			<ExtendedData>
				<SchemaData schemaUrl="#Joern_finalsites">
					<SimpleData name="LATITUDE">46.15543</SimpleData>
					<SimpleData name="LONGITUDE">25.41159</SimpleData>
					<SimpleData name="X">377351.02462852851</SimpleData>
					<SimpleData name="Y">5112543.82845299970</SimpleData>
					<SimpleData name="SITE">OCL.A.H2W3B1</SimpleData>
					<SimpleData name="LC_TYPE">A</SimpleData>
					<SimpleData name="VIL">OCL</SimpleData>
					<SimpleData name="SITE_1">OCLAH2W3B1</SimpleData>
				</SchemaData>
			</ExtendedData>
			<Point>
				<coordinates>25.41158768500009,46.15543411900006,0</coordinates>
			</Point>
		</Placemark>
		<Placemark>
			<name>VAN.A.H1W2</name>
			<styleUrl>#mfailed</styleUrl>
			<ExtendedData>
				<SchemaData schemaUrl="#Joern_finalsites">
					<SimpleData name="LATITUDE">46.22853</SimpleData>
					<SimpleData name="LONGITUDE">24.94451</SimpleData>
					<SimpleData name="X">341496.57069715799</SimpleData>
					<SimpleData name="Y">5121492.45137027740</SimpleData>
					<SimpleData name="SITE">VAN.A.H1W2B1</SimpleData>
					<SimpleData name="LC_TYPE">A</SimpleData>
					<SimpleData name="VIL">VAN</SimpleData>
					<SimpleData name="SITE_1">VANAH1W2B1</SimpleData>
				</SchemaData>
			</ExtendedData>
			<Point>
				<coordinates>24.94450979000004,46.22852735100008,0</coordinates>
			</Point>
		</Placemark>
		<Placemark>
			<name>DRA.A.H1W1</name>
			<ExtendedData>
				<SchemaData schemaUrl="#Joern_finalsites">
					<SimpleData name="LATITUDE">46.13123</SimpleData>
					<SimpleData name="LONGITUDE">25.30397</SimpleData>
					<SimpleData name="X">368983.84435734106</SimpleData>
					<SimpleData name="Y">5110026.50277702980</SimpleData>
					<SimpleData name="SITE">DRA.A.H1W1</SimpleData>
					<SimpleData name="LC_TYPE">A</SimpleData>
					<SimpleData name="VIL">DRA</SimpleData>
					<SimpleData name="SITE_1">DRAAH1W1</SimpleData>
				</SchemaData>
			</ExtendedData>
			<Point>
				<coordinates>25.30396773000007,46.13123103700008,0</coordinates>
			</Point>
		</Placemark>
		<Placemark>
			<name>AGA.A.H2W2</name>
			<ExtendedData>
				<SchemaData schemaUrl="#Joern_finalsites">
					<SimpleData name="LATITUDE">46.06070</SimpleData>
					<SimpleData name="LONGITUDE">24.18548</SimpleData>
					<SimpleData name="X">282307.12871425349</SimpleData>
					<SimpleData name="Y">5104642.90770002270</SimpleData>
					<SimpleData name="SITE">AGA.A.H2W2</SimpleData>
					<SimpleData name="LC_TYPE">A</SimpleData>
					<SimpleData name="VIL">AGA</SimpleData>
					<SimpleData name="SITE_1">AGAAH2W2</SimpleData>
				</SchemaData>
			</ExtendedData>
			<Point>
				<coordinates>24.18548476500007,46.06069599500006,0</coordinates>
			</Point>
		</Placemark>
		<Placemark>
			<name>BLA.A.H3W2</name>
			<ExtendedData>
				<SchemaData schemaUrl="#Joern_finalsites">
					<SimpleData name="LATITUDE">46.24092</SimpleData>
					<SimpleData name="LONGITUDE">24.30635</SimpleData>
					<SimpleData name="X">292334.54082569916</SimpleData>
					<SimpleData name="Y">5124343.13173565730</SimpleData>
					<SimpleData name="SITE">BLA.A.H3W2</SimpleData>
					<SimpleData name="LC_TYPE">A</SimpleData>
					<SimpleData name="VIL">BLA</SimpleData>
					<SimpleData name="SITE_1">BLAAH3W2</SimpleData>
				</SchemaData>
			</ExtendedData>
			<Point>
				<coordinates>24.30634693400009,46.24092221200004,0</coordinates>
			</Point>
		</Placemark>
		<Placemark>
			<name>GHI.A.H2W1</name>
			<ExtendedData>
				<SchemaData schemaUrl="#Joern_finalsites">
					<SimpleData name="LATITUDE">46.48997</SimpleData>
					<SimpleData name="LONGITUDE">24.85592</SimpleData>
					<SimpleData name="X">335452.51438559010</SimpleData>
					<SimpleData name="Y">5150722.48341356310</SimpleData>
					<SimpleData name="SITE">GHI.A.H2W1</SimpleData>
					<SimpleData name="LC_TYPE">A</SimpleData>
					<SimpleData name="VIL">GHI</SimpleData>
					<SimpleData name="SITE_1">GHIAH2W1</SimpleData>
				</SchemaData>
			</ExtendedData>
			<Point>
				<coordinates>24.85592154500006,46.48997188600003,0</coordinates>
			</Point>
		</Placemark>
		<Placemark>
			<name>VAD.A.H3W2</name>
			<ExtendedData>
				<SchemaData schemaUrl="#Joern_finalsites">
					<SimpleData name="LATITUDE">46.19415</SimpleData>
					<SimpleData name="LONGITUDE">24.58533</SimpleData>
					<SimpleData name="X">313683.73783186940</SimpleData>
					<SimpleData name="Y">5118453.62104111350</SimpleData>
					<SimpleData name="SITE">VAD.A.H3W2</SimpleData>
					<SimpleData name="LC_TYPE">A</SimpleData>
					<SimpleData name="VIL">VAD</SimpleData>
					<SimpleData name="SITE_1">VADAH3W2</SimpleData>
				</SchemaData>
			</ExtendedData>
			<Point>
				<coordinates>24.58532942800008,46.19415133000007,0</coordinates>
			</Point>
		</Placemark>
		<Placemark>
			<name>MAL.A.H1W2</name>
			<ExtendedData>
				<SchemaData schemaUrl="#Joern_finalsites">
					<SimpleData name="LATITUDE">46.12045</SimpleData>
					<SimpleData name="LONGITUDE">24.64704</SimpleData>
					<SimpleData name="X">318202.47022852197</SimpleData>
					<SimpleData name="Y">5110121.71206177210</SimpleData>
					<SimpleData name="SITE">MAL.A.H1W2</SimpleData>
					<SimpleData name="LC_TYPE">A</SimpleData>
					<SimpleData name="VIL">MAL</SimpleData>
					<SimpleData name="SITE_1">MALAH1W2</SimpleData>
				</SchemaData>
			</ExtendedData>
			<Point>
				<coordinates>24.64703913000005,46.12044837700006,0</coordinates>
			</Point>
		</Placemark>
		<Placemark>
			<name>GHI.A.H1W1</name>
			<ExtendedData>
				<SchemaData schemaUrl="#Joern_finalsites">
					<SimpleData name="LATITUDE">46.48347</SimpleData>
					<SimpleData name="LONGITUDE">24.85211</SimpleData>
					<SimpleData name="X">335140.49691882828</SimpleData>
					<SimpleData name="Y">5150008.51948180790</SimpleData>
					<SimpleData name="SITE">GHI.A.H1W1</SimpleData>
					<SimpleData name="LC_TYPE">A</SimpleData>
					<SimpleData name="VIL">GHI</SimpleData>
					<SimpleData name="SITE_1">GHIAH1W1</SimpleData>
				</SchemaData>
			</ExtendedData>
			<Point>
				<coordinates>24.85211167400007,46.48347477200008,0</coordinates>
			</Point>
		</Placemark>
		<Placemark>
			<name>SAC.A.H2W1</name>
			<ExtendedData>
				<SchemaData schemaUrl="#Joern_finalsites">
					<SimpleData name="LATITUDE">46.58988</SimpleData>
					<SimpleData name="LONGITUDE">24.68039</SimpleData>
					<SimpleData name="X">322307.93890194991</SimpleData>
					<SimpleData name="Y">5162204.49079645150</SimpleData>
					<SimpleData name="SITE">SAC.A.H2W1</SimpleData>
					<SimpleData name="LC_TYPE">A</SimpleData>
					<SimpleData name="VIL">SAC</SimpleData>
					<SimpleData name="SITE_1">SACAH2W1</SimpleData>
				</SchemaData>
			</ExtendedData>
			<Point>
				<coordinates>24.68038799100009,46.58988176700007,0</coordinates>
			</Point>
		</Placemark>
		<Placemark>
			<name>BED.A.H2W3</name>
			<ExtendedData>
				<SchemaData schemaUrl="#Joern_finalsites">
					<SimpleData name="LATITUDE">46.45898</SimpleData>
					<SimpleData name="LONGITUDE">24.77915</SimpleData>
					<SimpleData name="X">329463.80970483704</SimpleData>
					<SimpleData name="Y">5147441.52716839310</SimpleData>
					<SimpleData name="SITE">BED.A.H2W3</SimpleData>
					<SimpleData name="LC_TYPE">A</SimpleData>
					<SimpleData name="VIL">BED</SimpleData>
					<SimpleData name="SITE_1">BEDAH2W3</SimpleData>
				</SchemaData>
			</ExtendedData>
			<Point>
				<coordinates>24.77914767400005,46.45897788500008,0</coordinates>
			</Point>
		</Placemark>
		<Placemark>
			<name>VAD.A.H3W3</name>
			<ExtendedData>
				<SchemaData schemaUrl="#Joern_finalsites">
					<SimpleData name="LATITUDE">46.16097</SimpleData>
					<SimpleData name="LONGITUDE">24.57784</SimpleData>
					<SimpleData name="X">312993.45117264148</SimpleData>
					<SimpleData name="Y">5114784.17166648150</SimpleData>
					<SimpleData name="SITE">VAD.A.H3W3</SimpleData>
					<SimpleData name="LC_TYPE">A</SimpleData>
					<SimpleData name="VIL">VAD</SimpleData>
					<SimpleData name="SITE_1">VADAH3W3</SimpleData>
				</SchemaData>
			</ExtendedData>
			<Point>
				<coordinates>24.57784142200006,46.16096637200009,0</coordinates>
			</Point>
		</Placemark>
		<Placemark>
			<name>BLA.A.H1W1</name>
			<ExtendedData>
				<SchemaData schemaUrl="#Joern_finalsites">
					<SimpleData name="LATITUDE">46.20055</SimpleData>
					<SimpleData name="LONGITUDE">24.31903</SimpleData>
					<SimpleData name="X">293160.88638624642</SimpleData>
					<SimpleData name="Y">5119824.07479638610</SimpleData>
					<SimpleData name="SITE">BLA.A.H1W1</SimpleData>
					<SimpleData name="LC_TYPE">A</SimpleData>
					<SimpleData name="VIL">BLA</SimpleData>
					<SimpleData name="SITE_1">BLAAH1W1</SimpleData>
				</SchemaData>
			</ExtendedData>
			<Point>
				<coordinates>24.31903319700006,46.20054727500008,0</coordinates>
			</Point>
		</Placemark>
		<Placemark>
			<name>PRO.A.H2W3</name>
			<ExtendedData>
				<SchemaData schemaUrl="#Joern_finalsites">
					<SimpleData name="LATITUDE">46.26741</SimpleData>
					<SimpleData name="LONGITUDE">24.65583</SimpleData>
					<SimpleData name="X">319364.38011381280</SimpleData>
					<SimpleData name="Y">5126429.94398419560</SimpleData>
					<SimpleData name="SITE">PRO.A.H2W3</SimpleData>
					<SimpleData name="LC_TYPE">A</SimpleData>
					<SimpleData name="VIL">PRO</SimpleData>
					<SimpleData name="SITE_1">PROAH2W3</SimpleData>
				</SchemaData>
			</ExtendedData>
			<Point>
				<coordinates>24.65583416000004,46.26740886200008,0</coordinates>
			</Point>
		</Placemark>
		<Placemark>
			<name>VID.A.H3W2</name>
			<ExtendedData>
				<SchemaData schemaUrl="#Joern_finalsites">
					<SimpleData name="LATITUDE">46.32661</SimpleData>
					<SimpleData name="LONGITUDE">24.90753</SimpleData>
					<SimpleData name="X">338932.44353002426</SimpleData>
					<SimpleData name="Y">5132465.04352843200</SimpleData>
					<SimpleData name="SITE">VID.A.H3W2</SimpleData>
					<SimpleData name="LC_TYPE">A</SimpleData>
					<SimpleData name="VIL">VID</SimpleData>
					<SimpleData name="SITE_1">VIDAH3W2</SimpleData>
				</SchemaData>
			</ExtendedData>
			<Point>
				<coordinates>24.90752547900007,46.3266112940001,0</coordinates>
			</Point>
		</Placemark>
		<Placemark>
			<name>SAC.A.H1W2</name>
			<ExtendedData>
				<SchemaData schemaUrl="#Joern_finalsites">
					<SimpleData name="LATITUDE">46.59687</SimpleData>
					<SimpleData name="LONGITUDE">24.68051</SimpleData>
					<SimpleData name="X">322340.29189258162</SimpleData>
					<SimpleData name="Y">5162980.23861060480</SimpleData>
					<SimpleData name="SITE">SAC.A.H1W2</SimpleData>
					<SimpleData name="LC_TYPE">A</SimpleData>
					<SimpleData name="VIL">SAC</SimpleData>
					<SimpleData name="SITE_1">SACAH1W2</SimpleData>
				</SchemaData>
			</ExtendedData>
			<Point>
				<coordinates>24.68051223200007,46.59686586900006,0</coordinates>
			</Point>
		</Placemark>
		<Placemark>
			<name>PAL.A.H3W3</name>
			<ExtendedData>
				<SchemaData schemaUrl="#Joern_finalsites">
					<SimpleData name="LATITUDE">46.11318</SimpleData>
					<SimpleData name="LONGITUDE">25.24744</SimpleData>
					<SimpleData name="X">364573.34664282657</SimpleData>
					<SimpleData name="Y">5108115.17128277760</SimpleData>
					<SimpleData name="SITE">PAL.A.H3W3</SimpleData>
					<SimpleData name="LC_TYPE">A</SimpleData>
					<SimpleData name="VIL">PAL</SimpleData>
					<SimpleData name="SITE_1">PALAH3W3</SimpleData>
				</SchemaData>
			</ExtendedData>
			<Point>
				<coordinates>25.24744498600006,46.11317559700007,0</coordinates>
			</Point>
		</Placemark>
		<Placemark>
			<name>CIN.A.H2W2</name>
			<ExtendedData>
				<SchemaData schemaUrl="#Joern_finalsites">
					<SimpleData name="LATITUDE">45.90399</SimpleData>
					<SimpleData name="LONGITUDE">24.80786</SimpleData>
					<SimpleData name="X">329965.26111210650</SimpleData>
					<SimpleData name="Y">5085716.73195365540</SimpleData>
					<SimpleData name="SITE">CIN.A.H2W2</SimpleData>
					<SimpleData name="LC_TYPE">A</SimpleData>
					<SimpleData name="VIL">CIN</SimpleData>
					<SimpleData name="SITE_1">CINAH2W2</SimpleData>
				</SchemaData>
			</ExtendedData>
			<Point>
				<coordinates>24.80785781700007,45.90398906100006,0</coordinates>
			</Point>
		</Placemark>
		<Placemark>
			<name>LAS.A.H3W3</name>
			<ExtendedData>
				<SchemaData schemaUrl="#Joern_finalsites">
					<SimpleData name="LATITUDE">46.18995</SimpleData>
					<SimpleData name="LONGITUDE">24.64041</SimpleData>
					<SimpleData name="X">317920.07499785960</SimpleData>
					<SimpleData name="Y">5117859.20654791220</SimpleData>
					<SimpleData name="SITE">LAS.A.H3W3</SimpleData>
					<SimpleData name="LC_TYPE">A</SimpleData>
					<SimpleData name="VIL">LAS</SimpleData>
					<SimpleData name="SITE_1">LASAH3W3</SimpleData>
				</SchemaData>
			</ExtendedData>
			<Point>
				<coordinates>24.64041371000008,46.18995226100009,0</coordinates>
			</Point>
		</Placemark>
		<Placemark>
			<name>BED.A.H3W2</name>
			<ExtendedData>
				<SchemaData schemaUrl="#Joern_finalsites">
					<SimpleData name="LATITUDE">46.47128</SimpleData>
					<SimpleData name="LONGITUDE">24.78846</SimpleData>
					<SimpleData name="X">330217.37493143871</SimpleData>
					<SimpleData name="Y">5148787.91283767860</SimpleData>
					<SimpleData name="SITE">BED.A.H3W2</SimpleData>
					<SimpleData name="LC_TYPE">A</SimpleData>
					<SimpleData name="VIL">BED</SimpleData>
					<SimpleData name="SITE_1">BEDAH3W2</SimpleData>
				</SchemaData>
			</ExtendedData>
			<Point>
				<coordinates>24.78846321400005,46.47127587500006,0</coordinates>
			</Point>
		</Placemark>
		<Placemark>
			<name>DRA.A.H1W2</name>
			<ExtendedData>
				<SchemaData schemaUrl="#Joern_finalsites">
					<SimpleData name="LATITUDE">46.15281</SimpleData>
					<SimpleData name="LONGITUDE">25.31328</SimpleData>
					<SimpleData name="X">369753.90309793875</SimpleData>
					<SimpleData name="Y">5112408.80181385110</SimpleData>
					<SimpleData name="SITE">DRA.A.H1W2</SimpleData>
					<SimpleData name="LC_TYPE">A</SimpleData>
					<SimpleData name="VIL">DRA</SimpleData>
					<SimpleData name="SITE_1">DRAAH1W2</SimpleData>
				</SchemaData>
			</ExtendedData>
			<Point>
				<coordinates>25.31327737800007,46.15281016000006,0</coordinates>
			</Point>
		</Placemark>
		<Placemark>
			<name>MAL.A.H3W3</name>
			<ExtendedData>
				<SchemaData schemaUrl="#Joern_finalsites">
					<SimpleData name="LATITUDE">46.07592</SimpleData>
					<SimpleData name="LONGITUDE">24.66954</SimpleData>
					<SimpleData name="X">319795.47776153800</SimpleData>
					<SimpleData name="Y">5105122.94868639670</SimpleData>
					<SimpleData name="SITE">MAL.A.H3W3</SimpleData>
					<SimpleData name="LC_TYPE">A</SimpleData>
					<SimpleData name="VIL">MAL</SimpleData>
					<SimpleData name="SITE_1">MALAH3W3</SimpleData>
				</SchemaData>
			</ExtendedData>
			<Point>
				<coordinates>24.66953521600004,46.07591828600005,0</coordinates>
			</Point>
		</Placemark>
		<Placemark>
			<name>VAN.A.H1W1</name>
			<ExtendedData>
				<SchemaData schemaUrl="#Joern_finalsites">
					<SimpleData name="LATITUDE">46.24343</SimpleData>
					<SimpleData name="LONGITUDE">24.90302</SimpleData>
					<SimpleData name="X">338340.86317204626</SimpleData>
					<SimpleData name="Y">5123232.07146105170</SimpleData>
					<SimpleData name="SITE">VAN.A.H1W1</SimpleData>
					<SimpleData name="LC_TYPE">A</SimpleData>
					<SimpleData name="VIL">VAN</SimpleData>
					<SimpleData name="SITE_1">VANAH1W1</SimpleData>
				</SchemaData>
			</ExtendedData>
			<Point>
				<coordinates>24.90301762100006,46.24343048000009,0</coordinates>
			</Point>
		</Placemark>
		<Placemark>
			<name>OCL.P.H3W3</name>
			<ExtendedData>
				<SchemaData schemaUrl="#Joern_finalsites">
					<SimpleData name="LATITUDE">46.16156</SimpleData>
					<SimpleData name="LONGITUDE">25.43855</SimpleData>
					<SimpleData name="X">379446.18178742361</SimpleData>
					<SimpleData name="Y">5113182.75886251780</SimpleData>
					<SimpleData name="SITE">OCL.P.H3W3</SimpleData>
					<SimpleData name="LC_TYPE">P</SimpleData>
					<SimpleData name="VIL">OCL</SimpleData>
					<SimpleData name="SITE_1">OCLPH3W3</SimpleData>
				</SchemaData>
			</ExtendedData>
			<Point>
				<coordinates>25.43854887900005,46.16155617700008,0</coordinates>
			</Point>
		</Placemark>
		<Placemark>
			<name>OCL.P.H3W1</name>
			<ExtendedData>
				<SchemaData schemaUrl="#Joern_finalsites">
					<SimpleData name="LATITUDE">46.16130</SimpleData>
					<SimpleData name="LONGITUDE">25.43448</SimpleData>
					<SimpleData name="X">379131.54261376476</SimpleData>
					<SimpleData name="Y">5113160.54558385440</SimpleData>
					<SimpleData name="SITE">OCL.P.H3W1</SimpleData>
					<SimpleData name="LC_TYPE">P</SimpleData>
					<SimpleData name="VIL">OCL</SimpleData>
					<SimpleData name="SITE_1">OCLPH3W1</SimpleData>
				</SchemaData>
			</ExtendedData>
			<Point>
				<coordinates>25.43448078400007,46.16130060000006,0</coordinates>
			</Point>
		</Placemark>
		<Placemark>
			<name>DEA.P.H2W1</name>
			<ExtendedData>
				<SchemaData schemaUrl="#Joern_finalsites">
					<SimpleData name="LATITUDE">45.99466</SimpleData>
					<SimpleData name="LONGITUDE">24.68947</SimpleData>
					<SimpleData name="X">321074.64189437602</SimpleData>
					<SimpleData name="Y">5096050.31655327320</SimpleData>
					<SimpleData name="SITE">DEA.P.H2W1</SimpleData>
					<SimpleData name="LC_TYPE">P</SimpleData>
					<SimpleData name="VIL">DEA</SimpleData>
					<SimpleData name="SITE_1">DEAPH2W1</SimpleData>
				</SchemaData>
			</ExtendedData>
			<Point>
				<coordinates>24.68946873200008,45.99466456000005,0</coordinates>
			</Point>
		</Placemark>
		<Placemark>
			<name>AGA.P.H3W2</name>
			<ExtendedData>
				<SchemaData schemaUrl="#Joern_finalsites">
					<SimpleData name="LATITUDE">46.05568</SimpleData>
					<SimpleData name="LONGITUDE">24.22175</SimpleData>
					<SimpleData name="X">285092.65681730525</SimpleData>
					<SimpleData name="Y">5103986.94530281050</SimpleData>
					<SimpleData name="SITE">AGA.P.H3W2</SimpleData>
					<SimpleData name="LC_TYPE">P</SimpleData>
					<SimpleData name="VIL">AGA</SimpleData>
					<SimpleData name="SITE_1">AGAPH3W2</SimpleData>
				</SchemaData>
			</ExtendedData>
			<Point>
				<coordinates>24.22175120300005,46.05567990100009,0</coordinates>
			</Point>
		</Placemark>
		<Placemark>
			<name>MAL.P.H1W2</name>
			<ExtendedData>
				<SchemaData schemaUrl="#Joern_finalsites">
					<SimpleData name="LATITUDE">46.09159</SimpleData>
					<SimpleData name="LONGITUDE">24.66795</SimpleData>
					<SimpleData name="X">319724.19967051095</SimpleData>
					<SimpleData name="Y">5106867.46478377470</SimpleData>
					<SimpleData name="SITE">MAL.P.H1W2</SimpleData>
					<SimpleData name="LC_TYPE">P</SimpleData>
					<SimpleData name="VIL">MAL</SimpleData>
					<SimpleData name="SITE_1">MALPH1W2</SimpleData>
				</SchemaData>
			</ExtendedData>
			<Point>
				<coordinates>24.66795291200009,46.09158748800007,0</coordinates>
			</Point>
		</Placemark>
		<Placemark>
			<name>MAL.P.H2W3</name>
			<ExtendedData>
				<SchemaData schemaUrl="#Joern_finalsites">
					<SimpleData name="LATITUDE">46.14673</SimpleData>
					<SimpleData name="LONGITUDE">24.63595</SimpleData>
					<SimpleData name="X">317432.92473642819</SimpleData>
					<SimpleData name="Y">5113067.00792121700</SimpleData>
					<SimpleData name="SITE">MAL.P.H2W3</SimpleData>
					<SimpleData name="LC_TYPE">P</SimpleData>
					<SimpleData name="VIL">MAL</SimpleData>
					<SimpleData name="SITE_1">MALPH2W3</SimpleData>
				</SchemaData>
			</ExtendedData>
			<Point>
				<coordinates>24.63595403800008,46.14672845500007,0</coordinates>
			</Point>
		</Placemark>
		<Placemark>
			<name>PRO.P.H3W3</name>
			<ExtendedData>
				<SchemaData schemaUrl="#Joern_finalsites">
					<SimpleData name="LATITUDE">46.26223</SimpleData>
					<SimpleData name="LONGITUDE">24.64568</SimpleData>
					<SimpleData name="X">318565.18454945862</SimpleData>
					<SimpleData name="Y">5125877.30159835700</SimpleData>
					<SimpleData name="SITE">PRO.P.H3W3</SimpleData>
					<SimpleData name="LC_TYPE">P</SimpleData>
					<SimpleData name="VIL">PRO</SimpleData>
					<SimpleData name="SITE_1">PROPH3W3</SimpleData>
				</SchemaData>
			</ExtendedData>
			<Point>
				<coordinates>24.64568448600005,46.26222627900006,0</coordinates>
			</Point>
		</Placemark>
		<Placemark>
			<name>BEI.P.H2W1</name>
			<ExtendedData>
				<SchemaData schemaUrl="#Joern_finalsites">
					<SimpleData name="LATITUDE">46.13769</SimpleData>
					<SimpleData name="LONGITUDE">25.18672</SimpleData>
					<SimpleData name="X">359943.06301827566</SimpleData>
					<SimpleData name="Y">5110944.02001439030</SimpleData>
					<SimpleData name="SITE">BEI.P.H2W1</SimpleData>
					<SimpleData name="LC_TYPE">P</SimpleData>
					<SimpleData name="VIL">BEI</SimpleData>
					<SimpleData name="SITE_1">BEIPH2W1</SimpleData>
				</SchemaData>
			</ExtendedData>
			<Point>
				<coordinates>25.18671943000004,46.13768866000004,0</coordinates>
			</Point>
		</Placemark>
		<Placemark>
			<name>LAS.P.H2W2</name>
			<ExtendedData>
				<SchemaData schemaUrl="#Joern_finalsites">
					<SimpleData name="LATITUDE">46.19192</SimpleData>
					<SimpleData name="LONGITUDE">24.67137</SimpleData>
					<SimpleData name="X">320315.08056523977</SimpleData>
					<SimpleData name="Y">5118007.70864265510</SimpleData>
					<SimpleData name="SITE">LAS.P.H2W2</SimpleData>
					<SimpleData name="LC_TYPE">P</SimpleData>
					<SimpleData name="VIL">LAS</SimpleData>
					<SimpleData name="SITE_1">LASPH2W2</SimpleData>
				</SchemaData>
			</ExtendedData>
			<Point>
				<coordinates>24.67136813900005,46.19192389400007,0</coordinates>
			</Point>
		</Placemark>
		<Placemark>
			<name>BLA.P.H2W2</name>
			<ExtendedData>
				<SchemaData schemaUrl="#Joern_finalsites">
					<SimpleData name="LATITUDE">46.22424</SimpleData>
					<SimpleData name="LONGITUDE">24.30248</SimpleData>
					<SimpleData name="X">291973.11184541672</SimpleData>
					<SimpleData name="Y">5122499.35882689520</SimpleData>
					<SimpleData name="SITE">BLA.P.H2W2</SimpleData>
					<SimpleData name="LC_TYPE">P</SimpleData>
					<SimpleData name="VIL">BLA</SimpleData>
					<SimpleData name="SITE_1">BLAPH2W2</SimpleData>
				</SchemaData>
			</ExtendedData>
			<Point>
				<coordinates>24.30247688100008,46.22423621300005,0</coordinates>
			</Point>
		</Placemark>
		<Placemark>
			<name>DRA.P.H3W2</name>
			<ExtendedData>
				<SchemaData schemaUrl="#Joern_finalsites">
					<SimpleData name="LATITUDE">46.12836</SimpleData>
					<SimpleData name="LONGITUDE">25.29719</SimpleData>
					<SimpleData name="X">368453.61031546991</SimpleData>
					<SimpleData name="Y">5109719.16132046280</SimpleData>
					<SimpleData name="SITE">DRA.P.H3W2</SimpleData>
					<SimpleData name="LC_TYPE">P</SimpleData>
					<SimpleData name="VIL">DRA</SimpleData>
					<SimpleData name="SITE_1">DRAPH3W2</SimpleData>
				</SchemaData>
			</ExtendedData>
			<Point>
				<coordinates>25.29719203400009,46.12836411300009,0</coordinates>
			</Point>
		</Placemark>
		<Placemark>
			<name>DRA.P.H1W1</name>
			<ExtendedData>
				<SchemaData schemaUrl="#Joern_finalsites">
					<SimpleData name="LATITUDE">46.12648</SimpleData>
					<SimpleData name="LONGITUDE">25.29310</SimpleData>
					<SimpleData name="X">368132.74919419421</SimpleData>
					<SimpleData name="Y">5109516.38291309310</SimpleData>
					<SimpleData name="SITE">DRA.P.H1W1</SimpleData>
					<SimpleData name="LC_TYPE">P</SimpleData>
					<SimpleData name="VIL">DRA</SimpleData>
					<SimpleData name="SITE_1">DRAPH1W1</SimpleData>
				</SchemaData>
			</ExtendedData>
			<Point>
				<coordinates>25.29309686300007,46.12647795300006,0</coordinates>
			</Point>
		</Placemark>
		<Placemark>
			<name>BEI.P.H3W2</name>
			<ExtendedData>
				<SchemaData schemaUrl="#Joern_finalsites">
					<SimpleData name="LATITUDE">46.13692</SimpleData>
					<SimpleData name="LONGITUDE">25.19212</SimpleData>
					<SimpleData name="X">360358.23536142288</SimpleData>
					<SimpleData name="Y">5110849.01462325730</SimpleData>
					<SimpleData name="SITE">BEI.P.H3W2</SimpleData>
					<SimpleData name="LC_TYPE">P</SimpleData>
					<SimpleData name="VIL">BEI</SimpleData>
					<SimpleData name="SITE_1">BEIPH3W2</SimpleData>
				</SchemaData>
			</ExtendedData>
			<Point>
				<coordinates>25.19211981800004,46.13691914800006,0</coordinates>
			</Point>
		</Placemark>
		<Placemark>
			<name>ALM.P.H3W3</name>
			<ExtendedData>
				<SchemaData schemaUrl="#Joern_finalsites">
					<SimpleData name="LATITUDE">46.06506</SimpleData>
					<SimpleData name="LONGITUDE">24.47140</SimpleData>
					<SimpleData name="X">304436.76829625235</SimpleData>
					<SimpleData name="Y">5104384.63899665790</SimpleData>
					<SimpleData name="SITE">ALM.P.H3W3</SimpleData>
					<SimpleData name="LC_TYPE">P</SimpleData>
					<SimpleData name="VIL">ALM</SimpleData>
					<SimpleData name="SITE_1">ALMPH3W3</SimpleData>
				</SchemaData>
			</ExtendedData>
			<Point>
				<coordinates>24.47140300400008,46.06505915200006,0</coordinates>
			</Point>
		</Placemark>
		<Placemark>
			<name>VID.P.H1W1</name>
			<ExtendedData>
				<SchemaData schemaUrl="#Joern_finalsites">
					<SimpleData name="LATITUDE">46.34762</SimpleData>
					<SimpleData name="LONGITUDE">24.88900</SimpleData>
					<SimpleData name="X">337568.52951780695</SimpleData>
					<SimpleData name="Y">5134837.26891263670</SimpleData>
					<SimpleData name="SITE">VID.P.H1W1</SimpleData>
					<SimpleData name="LC_TYPE">P</SimpleData>
					<SimpleData name="VIL">VID</SimpleData>
					<SimpleData name="SITE_1">VIDPH1W1</SimpleData>
				</SchemaData>
			</ExtendedData>
			<Point>
				<coordinates>24.88899743400009,46.34762082900005,0</coordinates>
			</Point>
		</Placemark>
		<Placemark>
			<name>AGA.P.H2W2</name>
			<ExtendedData>
				<SchemaData schemaUrl="#Joern_finalsites">
					<SimpleData name="LATITUDE">46.05789</SimpleData>
					<SimpleData name="LONGITUDE">24.20628</SimpleData>
					<SimpleData name="X">283904.85853980843</SimpleData>
					<SimpleData name="Y">5104274.29471334350</SimpleData>
					<SimpleData name="SITE">AGA.P.H2W2</SimpleData>
					<SimpleData name="LC_TYPE">P</SimpleData>
					<SimpleData name="VIL">AGA</SimpleData>
					<SimpleData name="SITE_1">AGAPH2W2</SimpleData>
				</SchemaData>
			</ExtendedData>
			<Point>
				<coordinates>24.20628383100006,46.05788891900005,0</coordinates>
			</Point>
		</Placemark>
		<Placemark>
			<name>BED.P.H2W3</name>
			<ExtendedData>
				<SchemaData schemaUrl="#Joern_finalsites">
					<SimpleData name="LATITUDE">46.47141</SimpleData>
					<SimpleData name="LONGITUDE">24.77464</SimpleData>
					<SimpleData name="X">329156.29784531647</SimpleData>
					<SimpleData name="Y">5148833.00362374260</SimpleData>
					<SimpleData name="SITE">BED.P.H2W3</SimpleData>
					<SimpleData name="LC_TYPE">P</SimpleData>
					<SimpleData name="VIL">BED</SimpleData>
					<SimpleData name="SITE_1">BEDPH2W3</SimpleData>
				</SchemaData>
			</ExtendedData>
			<Point>
				<coordinates>24.77463599200008,46.47141336300006,0</coordinates>
			</Point>
		</Placemark>
		<Placemark>
			<name>BEI.P.H2W3</name>
			<ExtendedData>
				<SchemaData schemaUrl="#Joern_finalsites">
					<SimpleData name="LATITUDE">46.13148</SimpleData>
					<SimpleData name="LONGITUDE">25.18516</SimpleData>
					<SimpleData name="X">359806.51446569053</SimpleData>
					<SimpleData name="Y">5110256.54859847580</SimpleData>
					<SimpleData name="SITE">BEI.P.H2W3</SimpleData>
					<SimpleData name="LC_TYPE">P</SimpleData>
					<SimpleData name="VIL">BEI</SimpleData>
					<SimpleData name="SITE_1">BEIPH2W3</SimpleData>
				</SchemaData>
			</ExtendedData>
			<Point>
				<coordinates>25.18515569400006,46.13147638400005,0</coordinates>
			</Point>
		</Placemark>
		<Placemark>
			<name>MAL.P.H3W3</name>
			<ExtendedData>
				<SchemaData schemaUrl="#Joern_finalsites">
					<SimpleData name="LATITUDE">46.08655</SimpleData>
					<SimpleData name="LONGITUDE">24.66950</SimpleData>
					<SimpleData name="X">319827.44819736597</SimpleData>
					<SimpleData name="Y">5106304.11613698960</SimpleData>
					<SimpleData name="SITE">MAL.P.H3W3</SimpleData>
					<SimpleData name="LC_TYPE">P</SimpleData>
					<SimpleData name="VIL">MAL</SimpleData>
					<SimpleData name="SITE_1">MALPH3W3</SimpleData>
				</SchemaData>
			</ExtendedData>
			<Point>
				<coordinates>24.66950089800008,46.08654867000007,0</coordinates>
			</Point>
		</Placemark>
		<Placemark>
			<name>ALM.P.H1W2</name>
			<ExtendedData>
				<SchemaData schemaUrl="#Joern_finalsites">
					<SimpleData name="LATITUDE">46.04337</SimpleData>
					<SimpleData name="LONGITUDE">24.44463</SimpleData>
					<SimpleData name="X">302288.44472197245</SimpleData>
					<SimpleData name="Y">5102041.38966569300</SimpleData>
					<SimpleData name="SITE">ALM.P.H1W2</SimpleData>
					<SimpleData name="LC_TYPE">P</SimpleData>
					<SimpleData name="VIL">ALM</SimpleData>
					<SimpleData name="SITE_1">ALMPH1W2</SimpleData>
				</SchemaData>
			</ExtendedData>
			<Point>
				<coordinates>24.44462599900004,46.04337264800006,0</coordinates>
			</Point>
		</Placemark>
		<Placemark>
			<name>GHI.P.H2W3</name>
			<styleUrl>#mfailed</styleUrl>
			<ExtendedData>
				<SchemaData schemaUrl="#Joern_finalsites">
					<SimpleData name="LATITUDE">46.48073</SimpleData>
					<SimpleData name="LONGITUDE">24.86149</SimpleData>
					<SimpleData name="X">335851.93578732689</SimpleData>
					<SimpleData name="Y">5149684.48808970770</SimpleData>
					<SimpleData name="SITE">GHI.P.H2W3B2</SimpleData>
					<SimpleData name="LC_TYPE">P</SimpleData>
					<SimpleData name="VIL">GHI</SimpleData>
					<SimpleData name="SITE_1">GHIPH2W3B2</SimpleData>
				</SchemaData>
			</ExtendedData>
			<Point>
				<coordinates>24.86148837300005,46.48073430100004,0</coordinates>
			</Point>
		</Placemark>
		<Placemark>
			<name>LAS.P.H2W1</name>
			<styleUrl>#mfailed</styleUrl>
			<ExtendedData>
				<SchemaData schemaUrl="#Joern_finalsites">
					<SimpleData name="LATITUDE">46.18833</SimpleData>
					<SimpleData name="LONGITUDE">24.66592</SimpleData>
					<SimpleData name="X">319882.84163594578</SimpleData>
					<SimpleData name="Y">5117620.23402813360</SimpleData>
					<SimpleData name="SITE">LAS.P.H2W1B1</SimpleData>
					<SimpleData name="LC_TYPE">P</SimpleData>
					<SimpleData name="VIL">LAS</SimpleData>
					<SimpleData name="SITE_1">LASPH2W1B1</SimpleData>
				</SchemaData>
			</ExtendedData>
			<Point>
				<coordinates>24.66591881600004,46.18832529900005,0</coordinates>
			</Point>
		</Placemark>
		<Placemark>
			<name>MIH.P.H3W2</name>
			<styleUrl>#mfailed</styleUrl>
			<ExtendedData>
				<SchemaData schemaUrl="#Joern_finalsites">
					<SimpleData name="LATITUDE">46.15479</SimpleData>
					<SimpleData name="LONGITUDE">25.04546</SimpleData>
					<SimpleData name="X">349079.06574176054</SimpleData>
					<SimpleData name="Y">5113102.47434291800</SimpleData>
					<SimpleData name="SITE">MIH.P.H3W2B1</SimpleData>
					<SimpleData name="LC_TYPE">P</SimpleData>
					<SimpleData name="VIL">MIH</SimpleData>
					<SimpleData name="SITE_1">MIHPH3W2B1</SimpleData>
				</SchemaData>
			</ExtendedData>
			<Point>
				<coordinates>25.04545880800004,46.15478655200008,0</coordinates>
			</Point>
		</Placemark>
		<Placemark>
			<name>GHI.P.H1W2</name>
			<styleUrl>#mfailed</styleUrl>
			<ExtendedData>
				<SchemaData schemaUrl="#Joern_finalsites">
					<SimpleData name="LATITUDE">46.49374</SimpleData>
					<SimpleData name="LONGITUDE">24.85013</SimpleData>
					<SimpleData name="X">335019.67229249596</SimpleData>
					<SimpleData name="Y">5151152.72390611190</SimpleData>
					<SimpleData name="SITE">GHI.P.H1W2B2</SimpleData>
					<SimpleData name="LC_TYPE">P</SimpleData>
					<SimpleData name="VIL">GHI</SimpleData>
					<SimpleData name="SITE_1">GHIPH1W2B2</SimpleData>
				</SchemaData>
			</ExtendedData>
			<Point>
				<coordinates>24.85013305800004,46.49373530000009,0</coordinates>
			</Point>
		</Placemark>
		<Placemark>
			<name>DEA.P.H2W3</name>
			<styleUrl>#mfailed</styleUrl>
			<ExtendedData>
				<SchemaData schemaUrl="#Joern_finalsites">
					<SimpleData name="LATITUDE">46.00283</SimpleData>
					<SimpleData name="LONGITUDE">24.70113</SimpleData>
					<SimpleData name="X">322003.85257337947</SimpleData>
					<SimpleData name="Y">5096930.98304838310</SimpleData>
					<SimpleData name="SITE">DEA.P.H2W3B2</SimpleData>
					<SimpleData name="LC_TYPE">P</SimpleData>
					<SimpleData name="VIL">DEA</SimpleData>
					<SimpleData name="SITE_1">DEAPH2W3B2</SimpleData>
				</SchemaData>
			</ExtendedData>
			<Point>
				<coordinates>24.70113004700005,46.00282636300006,0</coordinates>
			</Point>
		</Placemark>
		<Placemark>
			<name>VID.P.H1W2</name>
			<styleUrl>#mfailed</styleUrl>
			<ExtendedData>
				<SchemaData schemaUrl="#Joern_finalsites">
					<SimpleData name="LATITUDE">46.32702</SimpleData>
					<SimpleData name="LONGITUDE">24.89200</SimpleData>
					<SimpleData name="X">337738.89902531554</SimpleData>
					<SimpleData name="Y">5132542.57868292650</SimpleData>
					<SimpleData name="SITE">VID.P.H1W2B1</SimpleData>
					<SimpleData name="LC_TYPE">P</SimpleData>
					<SimpleData name="VIL">VID</SimpleData>
					<SimpleData name="SITE_1">VIDPH1W2B1</SimpleData>
				</SchemaData>
			</ExtendedData>
			<Point>
				<coordinates>24.89200363100008,46.32702389700006,0</coordinates>
			</Point>
		</Placemark>
		<Placemark>
			<name>BED.P.H2W1</name>
			<styleUrl>#default0</styleUrl>
			<ExtendedData>
				<SchemaData schemaUrl="#Joern_finalsites">
					<SimpleData name="LATITUDE">46.46839</SimpleData>
					<SimpleData name="LONGITUDE">24.77474</SimpleData>
					<SimpleData name="X">329155.18529449776</SimpleData>
					<SimpleData name="Y">5148496.70039032400</SimpleData>
					<SimpleData name="SITE">BED.P.H2W1B1</SimpleData>
					<SimpleData name="LC_TYPE">P</SimpleData>
					<SimpleData name="VIL">BED</SimpleData>
					<SimpleData name="SITE_1">BEDPH2W1B1</SimpleData>
				</SchemaData>
			</ExtendedData>
			<Point>
				<coordinates>24.77474482800005,46.46838877200008,0</coordinates>
			</Point>
		</Placemark>
		<Placemark>
			<name>PAL.P.H2W2</name>
			<styleUrl>#default0</styleUrl>
			<ExtendedData>
				<SchemaData schemaUrl="#Joern_finalsites">
					<SimpleData name="LATITUDE">46.14063</SimpleData>
					<SimpleData name="LONGITUDE">25.21073</SimpleData>
					<SimpleData name="X">361804.69586091768</SimpleData>
					<SimpleData name="Y">5111229.25557153950</SimpleData>
					<SimpleData name="SITE">PAL.P.H2W2B1</SimpleData>
					<SimpleData name="LC_TYPE">P</SimpleData>
					<SimpleData name="VIL">PAL</SimpleData>
					<SimpleData name="SITE_1">PALPH2W2B1</SimpleData>
				</SchemaData>
			</ExtendedData>
			<Point>
				<coordinates>25.21072636700007,46.14063427900004,0</coordinates>
			</Point>
		</Placemark>
		<Placemark>
			<name>VAD.P.H3W2</name>
			<styleUrl>#mfailed</styleUrl>
			<ExtendedData>
				<SchemaData schemaUrl="#Joern_finalsites">
					<SimpleData name="LATITUDE">46.18930</SimpleData>
					<SimpleData name="LONGITUDE">24.58799</SimpleData>
					<SimpleData name="X">313872.41581297806</SimpleData>
					<SimpleData name="Y">5117908.33103141560</SimpleData>
					<SimpleData name="SITE">VAD.P.H3W2B1</SimpleData>
					<SimpleData name="LC_TYPE">P</SimpleData>
					<SimpleData name="VIL">VAD</SimpleData>
					<SimpleData name="SITE_1">VADPH3W2B1</SimpleData>
				</SchemaData>
			</ExtendedData>
			<Point>
				<coordinates>24.58798713700008,46.18929965900009,0</coordinates>
			</Point>
		</Placemark>
		<Placemark>
			<name>BLA.P.H3W2</name>
			<styleUrl>#failed2</styleUrl>
			<ExtendedData>
				<SchemaData schemaUrl="Erdely2012_sites.kml#Joern_finalsites">
					<SimpleData name="LATITUDE">46.21944</SimpleData>
					<SimpleData name="LONGITUDE">24.29894</SimpleData>
					<SimpleData name="X">291682.04535041843</SimpleData>
					<SimpleData name="Y">5121975.61805993690</SimpleData>
					<SimpleData name="SITE">BLA.P.H3W2B1</SimpleData>
					<SimpleData name="LC_TYPE">P</SimpleData>
					<SimpleData name="VIL">BLA</SimpleData>
					<SimpleData name="SITE_1">BLAPH3W2B1</SimpleData>
				</SchemaData>
			</ExtendedData>
			<Point>
				<coordinates>24.29893790100004,46.21943871300004,0</coordinates>
			</Point>
		</Placemark>
		<Placemark>
			<name>MIH.P.H2W3</name>
			<styleUrl>#mfailed</styleUrl>
			<ExtendedData>
				<SchemaData schemaUrl="#Joern_finalsites">
					<SimpleData name="LATITUDE">46.16016</SimpleData>
					<SimpleData name="LONGITUDE">25.01382</SimpleData>
					<SimpleData name="X">346651.36166723969</SimpleData>
					<SimpleData name="Y">5113759.83353242370</SimpleData>
					<SimpleData name="SITE">MIH.P.H2W3B1</SimpleData>
					<SimpleData name="LC_TYPE">P</SimpleData>
					<SimpleData name="VIL">MIH</SimpleData>
					<SimpleData name="SITE_1">MIHPH2W3B1</SimpleData>
				</SchemaData>
			</ExtendedData>
			<Point>
				<coordinates>25.01382439200006,46.16015751300006,0</coordinates>
			</Point>
		</Placemark>
		<Placemark>
			<name>MIH.P.H2W1</name>
			<styleUrl>#mfailed</styleUrl>
			<ExtendedData>
				<SchemaData schemaUrl="#Joern_finalsites">
					<SimpleData name="LATITUDE">46.15379</SimpleData>
					<SimpleData name="LONGITUDE">25.04878</SimpleData>
					<SimpleData name="X">349333.13208589726</SimpleData>
					<SimpleData name="Y">5112985.85431830400</SimpleData>
					<SimpleData name="SITE">MIH.P.H2W1B1</SimpleData>
					<SimpleData name="LC_TYPE">P</SimpleData>
					<SimpleData name="VIL">MIH</SimpleData>
					<SimpleData name="SITE_1">MIHPH2W1B1</SimpleData>
				</SchemaData>
			</ExtendedData>
			<Point>
				<coordinates>25.04878431100008,46.15379376900006,0</coordinates>
			</Point>
		</Placemark>
		<Placemark>
			<name>PAL.P.H1W2</name>
			<styleUrl>#mfailed</styleUrl>
			<ExtendedData>
				<SchemaData schemaUrl="#Joern_finalsites">
					<SimpleData name="LATITUDE">46.13066</SimpleData>
					<SimpleData name="LONGITUDE">25.21232</SimpleData>
					<SimpleData name="X">361902.83489749528</SimpleData>
					<SimpleData name="Y">5110117.80178721530</SimpleData>
					<SimpleData name="SITE">PAL.P.H1W2B1</SimpleData>
					<SimpleData name="LC_TYPE">P</SimpleData>
					<SimpleData name="VIL">PAL</SimpleData>
					<SimpleData name="SITE_1">PALPH1W2B1</SimpleData>
				</SchemaData>
			</ExtendedData>
			<Point>
				<coordinates>25.21232005100006,46.13065580600006,0</coordinates>
			</Point>
		</Placemark>
		<Placemark>
			<name>PRO.P.H1W2</name>
			<styleUrl>#mfailed</styleUrl>
			<ExtendedData>
				<SchemaData schemaUrl="#Joern_finalsites">
					<SimpleData name="LATITUDE">46.26651</SimpleData>
					<SimpleData name="LONGITUDE">24.64905</SimpleData>
					<SimpleData name="X">318838.36165161699</SimpleData>
					<SimpleData name="Y">5126345.30859672000</SimpleData>
					<SimpleData name="SITE">PRO.P.H1W2B1</SimpleData>
					<SimpleData name="LC_TYPE">P</SimpleData>
					<SimpleData name="VIL">PRO</SimpleData>
					<SimpleData name="SITE_1">PROPH1W2B1</SimpleData>
				</SchemaData>
			</ExtendedData>
			<Point>
				<coordinates>24.64904623400008,46.26650767300004,0</coordinates>
			</Point>
		</Placemark>
		<Placemark>
			<name>VAD.P.H3W1</name>
			<styleUrl>#mfailed</styleUrl>
			<ExtendedData>
				<SchemaData schemaUrl="#Joern_finalsites">
					<SimpleData name="LATITUDE">46.19366</SimpleData>
					<SimpleData name="LONGITUDE">24.58879</SimpleData>
					<SimpleData name="X">313948.78336491762</SimpleData>
					<SimpleData name="Y">5118391.43878967220</SimpleData>
					<SimpleData name="SITE">VAD.P.H3W1B1</SimpleData>
					<SimpleData name="LC_TYPE">P</SimpleData>
					<SimpleData name="VIL">VAD</SimpleData>
					<SimpleData name="SITE_1">VADPH3W1B1</SimpleData>
				</SchemaData>
			</ExtendedData>
			<Point>
				<coordinates>24.58878581400006,46.19366466300004,0</coordinates>
			</Point>
		</Placemark>
		<Placemark>
			<name>CIN.P.H2W1</name>
			<styleUrl>#mfailed</styleUrl>
			<ExtendedData>
				<SchemaData schemaUrl="#Joern_finalsites">
					<SimpleData name="LATITUDE">45.92088</SimpleData>
					<SimpleData name="LONGITUDE">24.81953</SimpleData>
					<SimpleData name="X">330921.89127791842</SimpleData>
					<SimpleData name="Y">5087568.32937036270</SimpleData>
					<SimpleData name="SITE">CIN.P.H2W1B1</SimpleData>
					<SimpleData name="LC_TYPE">P</SimpleData>
					<SimpleData name="VIL">CIN</SimpleData>
					<SimpleData name="SITE_1">CINPH2W1B1</SimpleData>
				</SchemaData>
			</ExtendedData>
			<Point>
				<coordinates>24.81952957700008,45.92087811300008,0</coordinates>
			</Point>
		</Placemark>
		<Placemark>
			<name>LAS.A.H2W3</name>
			<styleUrl>#mfailed</styleUrl>
			<ExtendedData>
				<SchemaData schemaUrl="#Joern_finalsites">
					<SimpleData name="LATITUDE">46.18673</SimpleData>
					<SimpleData name="LONGITUDE">24.63725</SimpleData>
					<SimpleData name="X">317665.00457806123</SimpleData>
					<SimpleData name="Y">5117508.68279233480</SimpleData>
					<SimpleData name="SITE">LAS.A.H2W3.B1</SimpleData>
					<SimpleData name="LC_TYPE">A</SimpleData>
					<SimpleData name="VIL">LAS</SimpleData>
					<SimpleData name="SITE_1">LASAH2W3B1</SimpleData>
				</SchemaData>
			</ExtendedData>
			<Point>
				<coordinates>24.63724622013416,46.18673196458576,0</coordinates>
			</Point>
		</Placemark>
		<Placemark>
			<name>PRO.A.H1W1</name>
			<styleUrl>#mfailed</styleUrl>
			<ExtendedData>
				<SchemaData schemaUrl="#Joern_finalsites">
					<SimpleData name="LATITUDE">46.26725</SimpleData>
					<SimpleData name="LONGITUDE">24.66204</SimpleData>
					<SimpleData name="X">319842.05130933376</SimpleData>
					<SimpleData name="Y">5126398.05596728720</SimpleData>
					<SimpleData name="SITE">PRO.A.H1W1IJ</SimpleData>
					<SimpleData name="LC_TYPE">A</SimpleData>
					<SimpleData name="VIL">PRO</SimpleData>
					<SimpleData name="SITE_1">PROAH1W1IJ</SimpleData>
				</SchemaData>
			</ExtendedData>
			<Point>
				<coordinates>24.66204,46.26724899999999,0</coordinates>
			</Point>
		</Placemark>
		<Placemark>
			<name>DEA.A.H3W3</name>
			<styleUrl>#mfailed</styleUrl>
			<ExtendedData>
				<SchemaData schemaUrl="#Joern_finalsites">
					<SimpleData name="LATITUDE">45.96823</SimpleData>
					<SimpleData name="LONGITUDE">24.69664</SimpleData>
					<SimpleData name="X">321545.15834399860</SimpleData>
					<SimpleData name="Y">5093096.80348904800</SimpleData>
					<SimpleData name="SITE">DEA.A.H3W3IJ</SimpleData>
					<SimpleData name="LC_TYPE">A</SimpleData>
					<SimpleData name="VIL">DEA</SimpleData>
					<SimpleData name="SITE_1">DEAAH3W3IJ</SimpleData>
				</SchemaData>
			</ExtendedData>
			<Point>
				<coordinates>24.696642,45.968226,0</coordinates>
			</Point>
		</Placemark>
		<Placemark>
			<name>DEA.A.H1W1</name>
			<styleUrl>#mfailed</styleUrl>
			<ExtendedData>
				<SchemaData schemaUrl="#Joern_finalsites">
					<SimpleData name="LATITUDE">45.96782</SimpleData>
					<SimpleData name="LONGITUDE">24.69964</SimpleData>
					<SimpleData name="X">321775.88876330538</SimpleData>
					<SimpleData name="Y">5093044.87867078190</SimpleData>
					<SimpleData name="SITE">DEA.A.H1W1IJ</SimpleData>
					<SimpleData name="LC_TYPE">A</SimpleData>
					<SimpleData name="VIL">DEA</SimpleData>
					<SimpleData name="SITE_1">DEAAH2W1IJ</SimpleData>
				</SchemaData>
			</ExtendedData>
			<Point>
				<coordinates>24.699637,45.967819,0</coordinates>
			</Point>
		</Placemark>
		<Placemark>
			<name>ALM.A.H3W3</name>
			<styleUrl>#failed0</styleUrl>
			<ExtendedData>
				<SchemaData schemaUrl="segesvar sites.kmz#Joern_finalsites">
					<SimpleData name="LATITUDE">46.04953</SimpleData>
					<SimpleData name="LONGITUDE">24.41799</SimpleData>
					<SimpleData name="X">300249.69119193975</SimpleData>
					<SimpleData name="Y">5102792.28694092200</SimpleData>
					<SimpleData name="SITE">ALM.A.H3W3I2</SimpleData>
					<SimpleData name="LC_TYPE">A</SimpleData>
					<SimpleData name="VIL">ALM</SimpleData>
					<SimpleData name="SITE_1">ALMAH3W3I2</SimpleData>
				</SchemaData>
			</ExtendedData>
			<Point>
				<coordinates>24.41798782357553,46.04953210223606,0</coordinates>
			</Point>
		</Placemark>
		<Placemark>
			<name>PAL.A.H2W3</name>
			<styleUrl>#mfailed</styleUrl>
			<ExtendedData>
				<SchemaData schemaUrl="#Joern_finalsites">
					<SimpleData name="LATITUDE">46.12379</SimpleData>
					<SimpleData name="LONGITUDE">25.24737</SimpleData>
					<SimpleData name="X">364593.56167588965</SimpleData>
					<SimpleData name="Y">5109295.18614283580</SimpleData>
					<SimpleData name="SITE">PAL.A.H2W3B</SimpleData>
					<SimpleData name="LC_TYPE">A</SimpleData>
					<SimpleData name="VIL">PAL</SimpleData>
					<SimpleData name="SITE_1">PALAH2W3B</SimpleData>
				</SchemaData>
			</ExtendedData>
			<Point>
				<coordinates>25.24736983487159,46.12379495094429,0</coordinates>
			</Point>
		</Placemark>
		<Schema name="Joern_finalsites" id="Joern_finalsites">
	<SimpleField name="Name" type="string"></SimpleField>
	<SimpleField name="Description" type="string"></SimpleField>
	<SimpleField name="LATITUDE" type="float"></SimpleField>
	<SimpleField name="LONGITUDE" type="float"></SimpleField>
	<SimpleField name="X" type="float"></SimpleField>
	<SimpleField name="Y" type="float"></SimpleField>
	<SimpleField name="SITE" type="string"></SimpleField>
	<SimpleField name="LC_TYPE" type="string"></SimpleField>
	<SimpleField name="VIL" type="string"></SimpleField>
	<SimpleField name="SITE_1" type="string"></SimpleField>
</Schema>
	</Folder>
</Document>
</kml>
